# Supplementary material for: Neuraxial anesthesia for postpartum tubal ligation at an academic medical center
Source: F1000Res. 2018 Sep 26;7:1557. [Version 1] doi: 10.12688/f1000research.16025.1 (PMC6305207; doi:10.12688/f1000research.16025.1)
Supplement: Complete data on demographics and the treatment given to each patient surrounding postpartum tubal ligation, including details on treatment method and the pharmaceuticals used (with dose) — Also included is a guide to the abbreviations used. [file f1000research-7-17502-s0000.tgz]

Archive with 1 entries (1 files):
- 07baf0ad-a5b5-4eba-829c-1b782865d8cc_Data.zip
